# Supplementary material for: Raw Milk as a Source of Campylobacter Infection: Isolation and Molecular Identification of Campylobacter coli and Campylobacter jejuni in Ecuador
Source: Pathogens. 2025 Nov 13;14(11):1155. doi: 10.3390/pathogens14111155 (PMC12655607; doi:10.3390/pathogens14111155)
Supplement: Supplementary file 1 [file pathogens-14-01155-s001.zip]

Archive with 1 entries (1 files):
- pathogens-3942722-supplementary.pdf
